# Supplementary material for: Minigene Splicing Assays and Long-Read Sequencing to Unravel Pathogenic Deep-Intronic Variants in PAX6 in Congenital Aniridia
Source: Int J Mol Sci. 2023 Jan 13;24(2):1562. doi: 10.3390/ijms24021562 (PMC9863980; doi:10.3390/ijms24021562)
Supplement: Supplementary file 1 [file ijms-24-01562-s001.zip]

Archive with 1 entries (1 files):
- ijms-2103814-supplementary.pdf
